# Supplementary material for: Development of Sense of Coherence Stability in the AGORA Healthy Ageing Study
Source: Int J Environ Res Public Health. 2022 Oct 30;19(21):14190. doi: 10.3390/ijerph192114190 (PMC9657695; doi:10.3390/ijerph192114190)
Supplement: Supplementary file 1 [file ijerph-19-14190-s001.zip]

Archive with 1 entries (1 files):
- ijerph-1924553-supplementary.pdf
